# Supplementary material for: Hierarchically Structured Stimuli-Responsive Liquid Crystalline Terpolymer–Rhodamine Dye Conjugates
Source: Molecules. 2025 Jan 18;30(2):401. doi: 10.3390/molecules30020401 (PMC11767871; doi:10.3390/molecules30020401)
Supplement: Supplementary file 1 [file molecules-30-00401-s001.zip]

Archive with 1 entries (1 files):
- molecules-3397481-supplementary.pdf
